# Supplementary material for: Case report: VA-ECMO as a bridge to collapse in carcinoid heart disease
Source: Eur Heart J Case Rep. 2026 Apr 29;10(5):ytag272. doi: 10.1093/ehjcr/ytag272 (PMC13165416; doi:10.1093/ehjcr/ytag272)
Supplement: ytag272_Supplementary_Data [file ytag272_supplementary_data.zip]

Archive with 7 entries (7 files):
- ETE grandes vasos.mp4
- ETT SUBCOSTAL.mp4
- IT severity.mp4
- renamed_a3b03.mp4
- supplemental - not to be seen by reviewers..pdf
- TC abdominal.mp4
- Trombo VD.mp4
